# Supplementary material for: Phylogenetic analysis of HA and NA genes of influenza A viruses in immunosuppressed inpatients in Beijing during the 2018–2020 influenza seasons
Source: Virol J. 2023 May 26;20:101. doi: 10.1186/s12985-023-02067-2 (PMC10215044; doi:10.1186/s12985-023-02067-2)
Supplement: Supplementary file 5 — Additional file 5: Table 5. Clinical characteristics of influenza A infections with key amino acid variations. [file 12985_2023_2067_MOESM5_ESM.xlsx]

## Sheet: Sheet1
Supplementary Table 5 Clinical characteristics of influenza A infections with key amino acid variations
Patient No.	Substitutions	Sex	Age,years	Cause of immunosuppression	Diabetes	Use of corticosteroids in the preceding 3 months	Neuraminidase inhibitor use before admission	Symptom onset, days	Maximum body temperature,℃	Headache	Muscle soreness	Rhinorrhoea	Sore throat	Cough	Dyspnoea	Gastrointestinal symptoms	Altered mental status	WBC, 109/L	Lymphocytes, 109/L	C-reactive protein, mg/L	Pneumonia on chest radiograph or CT scan	Coinfection with other pathogens	Shock	ARDS	AKI	Antiviral treatment within 48 hours	Antiviral drug	Double dose of neuraminidase inhibitors	Long duration of neuraminidase inhibitors	Mechanical ventilation	Admission to the intensive care unit	Time to fever clearance, days	Death
32012	H1-S127L	Female	69	None	No	No	No	0.5	38.8	No	No	No	No	No	No	No	No	4.7	0.2	-	No	No	No	No	No	No	None	-	-	No	No	-	No
32050	H1-S127L, N1-N341D	Male	5	None	No	No	No	3	39	No	No	No	No	Yes	No	No	No	5	1.4	3	No	No	No	No	No	No	OSELT	No	No	No	No	2	No
32123	H1-A158E, N1-I99V, and N1-G298A	Female	72	Malignancies	No	No	No	1	38.8	No	No	No	No	Yes	No	No	No	6.9	0.7	-	No	No	No	No	No	Yes	OSELT	No	No	No	No	3	No
32049	H1-V190I	Male	8	None	No	No	No	2	39.5	Yes	No	No	No	Yes	No	Yes	No	6	1.7	17	No	No	No	No	No	Yes	OSELT	No	No	No	No	3	No
32139	H1-K226M and N1-N222K	Female	72	Autoimmune disorders	Yes	Yes	No	2	38.8	No	No	No	No	No	No	No	No	5.6	0.8	57.6	No	No	No	No	No	Yes	OSELT	No	No	No	No	3	No
32125	H1-M274I and N1-S340F	Female	54	Malignancies	No	No	No	4	39.5	No	No	No	No	Yes	Yes	No	No	48.3	5.5	69	Yes	No	No	Yes	No	No	OSELT+PERA	No	Yes	No	Yes	12	No
32109	H3-G94S	Female	32	Malignancies	No	No	No	1	38.8	No	No	Yes	No	No	No	No	No	0.3	0.2	102	No	Yes	No	No	No	Yes	OSELT	No	No	No	No	1	No
32220	H3-Q96H and N2-V287G	Male	81	None	Yes	No	No	2	37.2	Yes	No	Yes	No	No	No	No	No	6.2	1.6	7	No	No	No	No	No	Yes	OSELT	No	No	No	No	2	No
32260	H3-I156L	Male	65	None	No	No	No	0.5	39.3	No	No	No	No	Yes	Yes	No	No	6	1	-	No	No	No	No	No	Yes	OSELT	No	No	No	No	-	No
32331	H3-I156K and N2-R394K	Female	72	Malignancies	No	Yes	Yes	4	38	No	No	No	No	Yes	Yes	No	No	1.2	0.2	-	No	No	No	No	No	No	OSELT	No	No	No	No	2	No
32101	H3-V198I	Male	52	Malignancies	No	No	No	1	38.5	No	No	No	No	No	Yes	No	No	3.8	0.8	-	No	No	No	No	No	Yes	OSELT	No	No	No	No	1	No
32121	H3-I230V and N2-S450L	Female	61	Malignancies	No	No	No	2	39.5	No	No	No	Yes	Yes	No	No	No	5.5	0.4	-	Yes	No	No	No	No	Yes	OSELT	No	No	No	No	3	No
32309	N1-H275Y	Male	19	HSCT	No	Yes	Yes	10	38.8	Yes	Yes	Yes	No	Yes	Yes	No	No	7	0.2	156	Yes	Yes	No	Yes	No	No	OSELT+PERA	Yes	Yes	Yes	Yes	10	No
32029	N2-N141S and N2-I257V	Female	41	None	No	No	No	1	38.5	No	Yes	Yes	No	Yes	No	No	No	9	0.7	1	No	No	No	No	No	No	None	-	-	No	No	-	No
32059	N2-N141S and N2-I257V	Male	3	None	No	No	No	3	39	No	No	Yes	No	Yes	No	No	No	5.6	2	1	No	No	No	No	No	No	OSELT	No	No	No	No	3	No
32321	N2-R292K and N2-E277K	Male	77	Malignancies	No	No	No	2	40	No	No	No	No	Yes	Yes	No	No	6.4	1.2	88	Yes	No	No	No	Yes	Yes	OSELT+PERA	No	No	No	No	5	No
32112	N2-R292K and N2-E277K	Female	81	Malignancies	Yes	No	No	3	37.7	No	No	No	No	Yes	Yes	No	No	3.9	0.7	-	No	No	无	No	No	No	OSELT	No	No	No	No	2	No
NAIs: Neuraminidase inhibitors; HSCT: Haemopoietic stem cell transplantation; WBC: White blood cell; ARDS: Acute respiratory distress; AKI: Acute kidney injury; OSELT: Oseltamivir; PERA: Peramivir
